# Supplementary material for: First Clinical Application of Aztreonam–Avibactam in Treating Carbapenem-Resistant Enterobacterales: Insights from Therapeutic Drug Monitoring and Pharmacokinetic Simulations
Source: J Pers Med. 2024 Nov 30;14(12):1135. doi: 10.3390/jpm14121135 (PMC11676034; doi:10.3390/jpm14121135)
Supplement: Supplementary file 1 [file jpm-14-01135-s001.zip]

Archive with 1 entries (1 files):
- jpm-3307438-supplementary.pdf
